# Supplementary material for: MRI Relaxometry for Quantitative Analysis of USPIO Uptake in Cerebral Small Vessel Disease
Source: Int J Mol Sci. 2019 Feb 12;20(3):776. doi: 10.3390/ijms20030776 (PMC6387454; doi:10.3390/ijms20030776)
Supplement: Supplementary file 1 [file ijms-20-00776-s001.zip]

Archive with 9 entries (9 files):
- R2s-SL.csv
- R2s-WM.csv
- R2s-WMH.csv
- R1-blood.csv
- R1-GM.csv
- R1-SL.csv
- R1-WM.csv
- R1-WMH.csv
- R2s-GM.csv
