# Supplementary material for: MRI Relaxometry for Quantitative Analysis of USPIO Uptake in Cerebral Small Vessel Disease
Source: Int J Mol Sci. 2019 Feb 12;20(3):776. doi: 10.3390/ijms20030776 (PMC6387454; doi:10.3390/ijms20030776)
Supplement: Supplementary file 1 [file ijms-20-00776-s001.zip › R2s-SL.csv]

subject	R2s_per_sec_scan_1pre	R2s_per_sec_scan_1post	R2s_per_sec_scan_2	R2s_per_sec_scan_3
1	17.7744293212891	NaN	20.8133411407471	17.8218803405762
2	NaN	NaN	NaN	NaN
3	16.211727142334	NaN	22.4499034881592	17.9522190093994
4	28.7762050628662	NaN	33.9798393249512	29.3478221893311
5	NaN	NaN	NaN	NaN
6	16.6545581817627	19.5411643981934	21.1795043945312	16.626953125
7	20.0976190567017	26.593225479126	30.3286981582642	19.1563625335693
8	17.3960151672363	19.4858770370483	21.6198129653931	16.8824434280396
9	17.7123785018921	19.7060108184814	19.969123840332	17.8672609329224
10	18.2331523895264	21.6688098907471	21.5893421173096	18.2496738433838
11	18.1273813247681	21.3897857666016	22.8738670349121	20.01695728302
12	NaN	NaN	NaN	NaN
