# Supplementary material for: MRI Relaxometry for Quantitative Analysis of USPIO Uptake in Cerebral Small Vessel Disease
Source: Int J Mol Sci. 2019 Feb 12;20(3):776. doi: 10.3390/ijms20030776 (PMC6387454; doi:10.3390/ijms20030776)
Supplement: Supplementary file 1 [file ijms-20-00776-s001.zip › R2s-WM.csv]

subject	R2s_per_sec_scan_1pre	R2s_per_sec_scan_1post	R2s_per_sec_scan_2	R2s_per_sec_scan_3
1	19.8858585357666	NaN	22.7532291412354	19.6608638763428
2	18.623966217041	NaN	21.3170928955078	18.2160034179688
3	18.5305938720703	NaN	22.1310625076294	18.8505859375
4	20.4150733947754	NaN	22.9118137359619	20.1744651794434
5	18.4157552719116	21.8989362716675	22.6383819580078	17.9623422622681
6	18.7709293365479	21.8002624511719	22.9592781066895	19.2643775939941
7	18.8719215393066	22.3221168518066	24.3756351470947	19.2979316711426
8	19.6331806182861	21.4851913452148	23.2379722595215	19.1946258544922
9	20.3545303344727	22.7988624572754	23.2194919586182	20.2029399871826
10	19.3170852661133	22.2490081787109	24.2887878417969	19.3865642547607
11	19.5419483184814	21.8639278411865	23.0592575073242	20.3141326904297
12	18.766731262207	21.9886837005615	23.6765441894531	18.679105758667
