# Supplementary material for: MRI Relaxometry for Quantitative Analysis of USPIO Uptake in Cerebral Small Vessel Disease
Source: Int J Mol Sci. 2019 Feb 12;20(3):776. doi: 10.3390/ijms20030776 (PMC6387454; doi:10.3390/ijms20030776)
Supplement: Supplementary file 1 [file ijms-20-00776-s001.zip › R2s-WMH.csv]

subject	R2s_per_sec_scan_1pre	R2s_per_sec_scan_1post	R2s_per_sec_scan_2	R2s_per_sec_scan_3
1	17.9023933410645	NaN	21.7578802108765	17.7507772445679
2	16.0767402648926	NaN	18.9429941177368	15.6735239028931
3	13.6526203155518	NaN	16.396614074707	14.0619792938232
4	16.9059028625488	NaN	20.3716659545898	17.6034317016602
5	17.8102178573608	22.1239576339722	23.4708671569824	17.4494342803955
6	16.6638717651367	19.9828367233276	21.2999677658081	17.2202663421631
7	15.4370670318604	18.7025508880615	20.3048915863037	15.7153015136719
8	16.6324005126953	19.3834495544434	20.8077907562256	16.7778606414795
9	17.322509765625	19.1267375946045	19.5267276763916	17.361515045166
10	16.8518085479736	19.3265762329102	21.430438041687	16.235011100769
11	17.4231395721436	20.0935955047607	20.9119205474854	17.2667484283447
12	15.655951499939	18.756664276123	20.278787612915	15.789213180542
