# Supplementary material for: MRI Relaxometry for Quantitative Analysis of USPIO Uptake in Cerebral Small Vessel Disease
Source: Int J Mol Sci. 2019 Feb 12;20(3):776. doi: 10.3390/ijms20030776 (PMC6387454; doi:10.3390/ijms20030776)
Supplement: Supplementary file 1 [file ijms-20-00776-s001.zip › R1-blood.csv]

subject	R1_per_sec_scan_1pre	R1_per_sec_scan_1post	R1_per_sec_scan_2	R1_per_sec_scan_3
1	0.528169214725494	NaN	4.8044810295105	NaN
2	0.55715411901474	NaN	3.45088469982147	NaN
3	0.53436815738678	NaN	3.57025623321533	NaN
4	0.592083066701889	NaN	3.37025594711304	NaN
5	0.542675107717514	3.80247247219086	4.66238808631897	NaN
6	0.522289276123047	3.32611274719238	5.27001523971558	NaN
7	0.504361152648926	4.18936204910278	6.6701865196228	NaN
8	0.471892431378365	NaN	4.93120288848877	NaN
9	0.500780671834946	2.47350239753723	3.0314873456955	NaN
10	0.510105609893799	4.32538938522339	6.46511888504028	NaN
11	0.472748816013336	3.30832815170288	4.25075125694275	NaN
12	0.579406380653381	4.27702903747559	5.49948143959045	NaN
