# Supplementary material for: MRI Relaxometry for Quantitative Analysis of USPIO Uptake in Cerebral Small Vessel Disease
Source: Int J Mol Sci. 2019 Feb 12;20(3):776. doi: 10.3390/ijms20030776 (PMC6387454; doi:10.3390/ijms20030776)
Supplement: Supplementary file 1 [file ijms-20-00776-s001.zip › R1-GM.csv]

subject	R1_per_sec_scan_1pre	R1_per_sec_scan_1post	R1_per_sec_scan_2	R1_per_sec_scan_3
1	0.847703039646149	NaN	0.923768520355225	NaN
2	0.815494656562805	NaN	0.87868395447731	NaN
3	0.754299581050873	NaN	0.82030725479126	NaN
4	0.852432548999786	NaN	0.891923993825912	NaN
5	0.778439342975616	0.882423549890518	0.86457547545433	NaN
6	0.842080682516098	0.91093185544014	0.956013143062592	NaN
7	0.855203330516815	0.920639514923096	0.958116352558136	NaN
8	0.79503983259201	NaN	0.898358643054962	NaN
9	0.88549929857254	0.940001994371414	0.948252320289612	NaN
10	0.853757172822952	0.923506617546082	0.944923937320709	NaN
11	0.798405796289444	0.876259952783585	0.881625354290009	NaN
12	0.821822613477707	0.895152449607849	0.929048866033554	NaN
