# Supplementary material for: MRI Relaxometry for Quantitative Analysis of USPIO Uptake in Cerebral Small Vessel Disease
Source: Int J Mol Sci. 2019 Feb 12;20(3):776. doi: 10.3390/ijms20030776 (PMC6387454; doi:10.3390/ijms20030776)
Supplement: Supplementary file 1 [file ijms-20-00776-s001.zip › R1-SL.csv]

subject	R1_per_sec_scan_1pre	R1_per_sec_scan_1post	R1_per_sec_scan_2	R1_per_sec_scan_3
1	0.916345119476318	NaN	0.960100710391998	NaN
2	NaN	NaN	NaN	NaN
3	0.756976366043091	NaN	0.817234814167023	NaN
4	0.910097539424896	NaN	0.977199733257294	NaN
5	NaN	NaN	NaN	NaN
6	0.75649094581604	0.798820585012436	0.851665586233139	NaN
7	0.975022196769714	1.03237265348434	1.10584378242493	NaN
8	0.940272271633148	NaN	0.988333463668823	NaN
9	1.11870741844177	1.14101564884186	1.14502012729645	NaN
10	1.00758600234985	1.06827735900879	1.07374095916748	NaN
11	0.953965842723846	0.967354953289032	0.985234916210175	NaN
12	NaN	NaN	NaN	NaN
