# Supplementary material for: MRI Relaxometry for Quantitative Analysis of USPIO Uptake in Cerebral Small Vessel Disease
Source: Int J Mol Sci. 2019 Feb 12;20(3):776. doi: 10.3390/ijms20030776 (PMC6387454; doi:10.3390/ijms20030776)
Supplement: Supplementary file 1 [file ijms-20-00776-s001.zip › R1-WM.csv]

subject	R1_per_sec_scan_1pre	R1_per_sec_scan_1post	R1_per_sec_scan_2	R1_per_sec_scan_3
1	1.10471487045288	NaN	1.13223910331726	NaN
2	1.04548788070679	NaN	1.07026743888855	NaN
3	1.05966639518738	NaN	1.08065032958984	NaN
4	1.14923870563507	NaN	1.15250247716904	NaN
5	1.05799436569214	1.10994619131088	1.10263156890869	NaN
6	1.09336578845978	1.12359970808029	1.16549426317215	NaN
7	1.07832956314087	1.08955788612366	1.14544117450714	NaN
8	1.04469555616379	NaN	1.10582077503204	NaN
9	1.13025975227356	1.14185321331024	1.14215207099915	NaN
10	1.10761046409607	1.13139218091965	1.17088675498962	NaN
11	1.13608658313751	1.16070735454559	1.16097974777222	NaN
12	1.07409060001373	1.10508561134338	1.11551117897034	NaN
