# Supplementary material for: MRI Relaxometry for Quantitative Analysis of USPIO Uptake in Cerebral Small Vessel Disease
Source: Int J Mol Sci. 2019 Feb 12;20(3):776. doi: 10.3390/ijms20030776 (PMC6387454; doi:10.3390/ijms20030776)
Supplement: Supplementary file 1 [file ijms-20-00776-s001.zip › R1-WMH.csv]

subject	R1_per_sec_scan_1pre	R1_per_sec_scan_1post	R1_per_sec_scan_2	R1_per_sec_scan_3
1	0.840335339307785	NaN	0.92662650346756	NaN
2	0.952402532100677	NaN	0.987941533327103	NaN
3	0.791139185428619	NaN	0.826424419879913	NaN
4	0.838679283857346	NaN	0.894989967346191	NaN
5	0.854121387004852	0.978269636631012	0.99475359916687	NaN
6	0.941941618919373	1.00502681732178	1.0326241850853	NaN
7	0.860596656799316	0.888009160757065	0.933080404996872	NaN
8	0.897598445415497	NaN	0.961048185825348	NaN
9	1.04513204097748	1.06243884563446	1.0567615032196	NaN
10	0.963026523590088	0.996954351663589	1.0299745798111	NaN
11	1.01768481731415	1.04437959194183	1.04610204696655	NaN
12	0.858474224805832	0.9035624563694	0.912373095750809	NaN
