# Supplementary material for: MRI Relaxometry for Quantitative Analysis of USPIO Uptake in Cerebral Small Vessel Disease
Source: Int J Mol Sci. 2019 Feb 12;20(3):776. doi: 10.3390/ijms20030776 (PMC6387454; doi:10.3390/ijms20030776)
Supplement: Supplementary file 1 [file ijms-20-00776-s001.zip › R2s-GM.csv]

subject	R2s_per_sec_scan_1pre	R2s_per_sec_scan_1post	R2s_per_sec_scan_2	R2s_per_sec_scan_3
1	20.0058650970459	NaN	26.4918251037598	20.1089534759521
2	17.6337308883667	NaN	24.2941274642944	17.6254825592041
3	17.1030292510986	NaN	23.5372562408447	17.8947448730469
4	19.8091630935669	NaN	24.8481960296631	19.5439500808716
5	18.0545358657837	23.9844760894775	26.0846176147461	18.4197959899902
6	19.0747375488281	25.2254953384399	27.9918451309204	20.3223390579224
7	18.4482936859131	25.3707656860352	28.4877529144287	19.2706756591797
8	17.9921255111694	21.9301195144653	25.3597059249878	18.5328063964844
9	21.0788307189941	25.2158184051514	26.1375274658203	20.8323764801025
10	19.6829643249512	25.6334171295166	28.7498483657837	19.7802257537842
11	18.9657392501831	24.0342683792114	25.0822563171387	18.9512462615967
12	21.1849794387817	27.542555809021	31.7432508468628	20.792272567749
